# Supplementary material for: The Effect of Vicinal Difluorination on the Conformation and Potency of Histone Deacetylase Inhibitors
Source: Molecules. 2021 Jun 29;26(13):3974. doi: 10.3390/molecules26133974 (PMC8271401; doi:10.3390/molecules26133974)
Supplement: Supplementary file 1 [file molecules-26-03974-s001.zip]

Archive with 1 entries (1 files):
- molecules-1257879-supplementary.pdf
